# Supplementary material for: Transcriptomic Landscape of Herbivore Oviposition in Arabidopsis: A Systematic Review
Source: Front Plant Sci. 2022 Jan 21;12:772492. doi: 10.3389/fpls.2021.772492 (PMC8815302; doi:10.3389/fpls.2021.772492)
Supplement: Supplementary File 1 — Supplementary tables. [file Table_1.XLSX]

## Sheet: Table S1
Table S1. WGCNA information on the soft threshold selection and module identification
Study	Time (h)	Species	Treatment	Soft threshold (β)	Total modules	Stress-correlated Modules
Ojeda et al. (2021)	3	T. urticae	Egg extract	16	27	2
Ojeda et al. (2021)	24	T. urticae	Egg extract	12	25	3
Ojeda et al. (2021)	72	T. urticae	Egg extract	19	10	2
Nallu et al. (2018)	72	P. brassicae	Oviposition	40	31	3
Stahl et al. (2020)	120	P. brassicae	Oviposition	26	16	1
Stahl et al. (2020)	120	P. brassicae	Egg extract	45	20	3
Firtzlaff et al. (2016)	120	P. brassicae	Oviposition	7	26	2
Lortzing et al. (2019)	144	P. brassicae	Oviposition	38	23	2
Firtzlaff, V., Oberländer, J., Geiselhardt, S., Hilker, M., and Kunze, R. (2016). Pre-exposure of Arabidopsis to the abiotic or biotic environmental stimuli “chilling” or “insect eggs” exhibits different transcriptomic responses to herbivory. Sci. Rep. 6, 1–13. doi:10.1038/srep28544.
Lortzing, V., Oberländer, J., Lortzing, T., Tohge, T., Steppuhn, A., Kunze, R., et al. (2019). Insect egg deposition renders plant defence against hatching larvae more effective in a salicylic acid-dependent manner. Plant, cell \& Environ. 42, 1019–1032.
Nallu, S., Hill, J. A., Don, K., Sahagun, C., Zhang, W., Meslin, C., et al. (2018). The molecular genetic basis of herbivory between butterflies and their host plants. Nat. Ecol. Evol. 2, 1418–1427. doi:10.1038/s41559-018-0629-9.
Stahl, E., Brillatz, T., Queiroz, E. F., Marcourt, L., Schmiesing, A., Hilfiker, O., et al. (2020). Phosphatidylcholines from Pieris brassicae eggs activate an immune response in Arabidopsis. Elife 9, e60293.

## Sheet: Table S2
Table S2. Studies and their time points selected for the re-analysis of oviposition processes
Study	Time (h)	Species	Treatment	Method	SRA/GEO/ArrayExpress study number
Ojeda et al. (2021)	3	T. urticae	Egg extract	RNA-seq	GSE168993
Ojeda et al. (2021)	24	T. urticae	Egg extract	RNA-seq	GSE168993
Ojeda et al. (2021)	72	T. urticae	Egg extract	RNA-seq	GSE168993
Nallu et al. (2018)	72	P. brassicae	Oviposition	RNA-seq	SRP134094
Stahl et al. (2020)	120	P. brassicae	Oviposition	RNA-seq	SRP244078
Stahl et al. (2020)	120	P. brassicae	Egg extract	RNA-seq	SRP244078
Firtzlaff et al. (2016)	120	P. brassicae	Oviposition	Microarray	GSE69623
Lortzing et al. (2019)	144	P. brassicae	Oviposition	Microarray	GSE114041
Firtzlaff, V., Oberländer, J., Geiselhardt, S., Hilker, M., and Kunze, R. (2016). Pre-exposure of Arabidopsis to the abiotic or biotic environmental stimuli “chilling” or “insect eggs” exhibits different transcriptomic responses to herbivory. Sci. Rep. 6, 1–13. doi:10.1038/srep28544.
Lortzing, V., Oberländer, J., Lortzing, T., Tohge, T., Steppuhn, A., Kunze, R., et al. (2019). Insect egg deposition renders plant defence against hatching larvae more effective in a salicylic acid-dependent manner. Plant, cell \& Environ. 42, 1019–1032.
Nallu, S., Hill, J. A., Don, K., Sahagun, C., Zhang, W., Meslin, C., et al. (2018). The molecular genetic basis of herbivory between butterflies and their host plants. Nat. Ecol. Evol. 2, 1418–1427. doi:10.1038/s41559-018-0629-9.
Stahl, E., Brillatz, T., Queiroz, E. F., Marcourt, L., Schmiesing, A., Hilfiker, O., et al. (2020). Phosphatidylcholines from Pieris brassicae eggs activate an immune response in Arabidopsis. Elife 9, e60293.

## Sheet: Table S3.
Table S3. Key topological features of each network constructed on WGCNA
Study	Time (h)	Species	Treatment	Characteristic path length	Average number of neighbors	Clustering coefficient	Connected components	Network diameter	Network density	Network centralization
Ojeda et al. (2021)	3	T. urticae	Egg extract	18683	3973	0.353	1205	61	0.005	0.016
Ojeda et al. (2021)	24	T. urticae	Egg extract	13661	4188	0.368	926	43	0.01	0.031
Ojeda et al. (2021)	72	T. urticae	Egg extract	10030	2983	0.259	210	26	0.025	0.044
Nallu et al. (2018)	72	P. brassicae	Oviposition	7616	15900	0.39	16072	29	0.007	0.034
Stahl et al. (2020)	120	P. brassicae	Oviposition	5632	6408	0.415	1532	19	0.042	0.071
Stahl et al. (2020)	120	P. brassicae	Egg extract	12853	3670	0.403	7268	33	0.01	0.026
Firtzlaff et al. (2016)	120	P. brassicae	Oviposition	17389	4356	0.354	1503	45	0.004	0.016
Lortzing et al. (2019)	144	P. brassicae	Oviposition	8374	4988	0.367	1371	24	0.012	0.033
Firtzlaff, V., Oberländer, J., Geiselhardt, S., Hilker, M., and Kunze, R. (2016). Pre-exposure of Arabidopsis to the abiotic or biotic environmental stimuli “chilling” or “insect eggs” exhibits different transcriptomic responses to herbivory. Sci. Rep. 6, 1–13. doi:10.1038/srep28544.
Lortzing, V., Oberländer, J., Lortzing, T., Tohge, T., Steppuhn, A., Kunze, R., et al. (2019). Insect egg deposition renders plant defence against hatching larvae more effective in a salicylic acid-dependent manner. Plant, cell \& Environ. 42, 1019–1032.
Nallu, S., Hill, J. A., Don, K., Sahagun, C., Zhang, W., Meslin, C., et al. (2018). The molecular genetic basis of herbivory between butterflies and their host plants. Nat. Ecol. Evol. 2, 1418–1427. doi:10.1038/s41559-018-0629-9.
Stahl, E., Brillatz, T., Queiroz, E. F., Marcourt, L., Schmiesing, A., Hilfiker, O., et al. (2020). Phosphatidylcholines from Pieris brassicae eggs activate an immune response in Arabidopsis. Elife 9, e60293.

## Sheet: Table S4
Table S4. Information on the modules identified as significantly correlated to the oviposition and egg extract stresses
Study	Time (h)	Species	Treatment	Module name	Number of genes in module	Correlation coefficient	p value
Ojeda et al. (2021)	3	T. urticae	Egg extract	grey	207	-0.95	0.004
Ojeda et al. (2021)	3	T. urticae	Egg extract	white	280	0.9	0.02
Ojeda et al. (2021)	24	T. urticae	Egg extract	brown4	82	0.98	0.003
Ojeda et al. (2021)	24	T. urticae	Egg extract	grey	164	-0.98	0.004
Ojeda et al. (2021)	24	T. urticae	Egg extract	lightsteelblue1	58	-0.97	0.007
Ojeda et al. (2021)	72	T. urticae	Egg extract	grey	94	-0.94	0.006
Ojeda et al. (2021)	72	T. urticae	Egg extract	greenyellow	37	0.99	<0.001
Nallu et al. (2018)	72	P. brassicae	Oviposition	grey	2718	-0.99	0.004
Nallu et al. (2018)	72	P. brassicae	Oviposition	darkseagreen1	44	-0.99	0.004
Nallu et al. (2018)	72	P. brassicae	Oviposition	lightblue3	178	1	<0.001
Stahl et al. (2020)	120	P. brassicae	Oviposition	grey	187	-0.98	0.005
Stahl et al. (2020)	120	P. brassicae	Egg extract	grey	1618	-0.91	0.03
Stahl et al. (2020)	120	P. brassicae	Egg extract	darkorchid3	1053	0.98	0.003
Stahl et al. (2020)	120	P. brassicae	Egg extract	peachpuff3	752	0.96	0.008
Firtzlaff et al. (2016)	120	P. brassicae	Oviposition	grey	226	-0.97	0.001
Firtzlaff et al. (2016)	120	P. brassicae	Oviposition	darkmagenta	34	0.93	0.008
Lortzing et al. (2019)	144	P. brassicae	Oviposition	grey	957	-0.91	0.01
Lortzing et al. (2019)	144	P. brassicae	Oviposition	cyan	53	0.96	0.003
Firtzlaff, V., Oberländer, J., Geiselhardt, S., Hilker, M., and Kunze, R. (2016). Pre-exposure of Arabidopsis to the abiotic or biotic environmental stimuli “chilling” or “insect eggs” exhibits different transcriptomic responses to herbivory. Sci. Rep. 6, 1–13. doi:10.1038/srep28544.
Lortzing, V., Oberländer, J., Lortzing, T., Tohge, T., Steppuhn, A., Kunze, R., et al. (2019). Insect egg deposition renders plant defence against hatching larvae more effective in a salicylic acid-dependent manner. Plant, cell \& Environ. 42, 1019–1032.
Nallu, S., Hill, J. A., Don, K., Sahagun, C., Zhang, W., Meslin, C., et al. (2018). The molecular genetic basis of herbivory between butterflies and their host plants. Nat. Ecol. Evol. 2, 1418–1427. doi:10.1038/s41559-018-0629-9.
Stahl, E., Brillatz, T., Queiroz, E. F., Marcourt, L., Schmiesing, A., Hilfiker, O., et al. (2020). Phosphatidylcholines from Pieris brassicae eggs activate an immune response in Arabidopsis. Elife 9, e60293.

## Sheet: Table S5
Table S5. Key regulators identified on the networks of correlated modules													Indicates a highly connected gene
													Indicates an intermodular gene
Gene	Species	Time (h)	Stress	Betweenness Centrality	Node Degree Connectivity	Gene name	PCC	PCC p value	Gene description
AT5G48640	P. brassicae	120	Egg extract	0.285881	7	CYCC1-1	0.00741118	0.990564	Cyclin-C1-1 [Source:UniProtKB/Swiss-Prot;Acc:Q9FJK6]
AT3G08730	P. brassicae	120	Egg extract	0.217535	8	ATPK1	-0.193056	0.755729	Non-specific serine/threonine protein kinase [Source:UniProtKB/TrEMBL;Acc:A0A178VLF0]
AT3G44530	P. brassicae	120	Egg extract	0.132142	7	HIRA	-0.310354	0.611284	homolog of histone chaperone HIRA [Source:TAIR;Acc:AT3G44530]
AT2G42810	P. brassicae	120	Egg extract	0.0917076	9	PAPP5	0.0503068	0.935974	Serine/threonine-protein phosphatase 5 [Source:UniProtKB/Swiss-Prot;Acc:Q84XU2]
AT5G38520	P. brassicae	120	Egg extract	0.00303061	7		-0.271613	0.658473	Alpha/beta-Hydrolases superfamily protein [Source:UniProtKB/TrEMBL;Acc:F4KBJ3]
AT4G19985	P. brassicae	120	Egg extract	0.6	5		-0.474954	0.418845	Acyl-CoA N-acyltransferases (NAT) superfamily protein [Source:TAIR;Acc:AT4G19985]
AT4G28270	P. brassicae	120	Egg extract	0.571429	6	RMA2	-0.276869	0.652036	E3 ubiquitin-protein ligase RMA2 [Source:UniProtKB/Swiss-Prot;Acc:P93030]
AT1G32750	P. brassicae	120	Egg extract	0.545455	4	TAF1	0.532222	0.355865	Transcription initiation factor TFIID subunit 1 [Source:UniProtKB/Swiss-Prot;Acc:Q8LRK9]
AT5G40440	P. brassicae	120	Egg extract	0.530303	6	MKK3	0.645631	0.239312	Mitogen-activated protein kinase kinase 3 [Source:UniProtKB/Swiss-Prot;Acc:O80396]
AT2G36010	P. brassicae	120	Egg extract	0.456901	5	E2F3	0.634315	0.250383	E2F transcription factor 3 [Source:UniProtKB/TrEMBL;Acc:F4ILT1]
AT5G38470	P. brassicae	120	Oviposition	0.047002	11	RAD23D	0.886525	0.0185842	Rad23 UV excision repair protein family protein_coding
AT1G12470	P. brassicae	120	Oviposition	0.785714	5	VPS18	0.0639313	0.918656	Vacuolar sorting protein 18 [Source:UniProtKB/Swiss-Prot;Acc:F4IDS7]
AT2G30950	P. brassicae	120	Oviposition	0.0768212	5	VAR2	0.0719537	0.908465	FtsH extracellular protease family [Source:TAIR;Acc:AT2G30950]
AT2G20290	P. brassicae	120	Oviposition	0.0512592	5	XI-G	-0.0176742	0.977498	Myosin-13 [Source:UniProtKB/Swiss-Prot;Acc:F4IUG9]
AT5G08080	P. brassicae	120	Oviposition	1	6	SYP132	-0.824344	0.0860087	Syntaxin of plants 132 [Source:UniProtKB/TrEMBL;Acc:F4K9K2]
AT3G25070	P. brassicae	120	Oviposition	0	5	RIN4	-0.74725	0.146615	RPM1 interacting protein 4 [Source:UniProtKB/TrEMBL;Acc:A0A1I9LMJ4]
AT4G28210	P. brassicae	120	Oviposition	0.4	6	emb1923	-0.271301	0.658855	At4g28210 [Source:UniProtKB/TrEMBL;Acc:Q9M0I6]
AT2G42390	P. brassicae	120	Oviposition	0	14		-0.876475	0.0511391	Expressed protein [Source:UniProtKB/TrEMBL;Acc:Q9SLC0]
AT1G69690	P. brassicae	144	Oviposition	0.0461167	11	TCP15	0.54598	0.262407	TCP family transcription factor protein_coding
AT1G50480	P. brassicae	144	Oviposition	0.0392831	12	THFS	0.441723	0.38051	10-formyltetrahydrofolate synthetase protein_coding
AT4G04910	P. brassicae	144	Oviposition	0.0375832	11	NSF	0.584123	0.223467	AAA-type ATPase family protein protein_coding
AT1G35490	P. brassicae	144	Oviposition	0.0253457	13		0.678941	0.138071	bZIP family transcription factor protein_coding
AT1G31170	P. brassicae	144	Oviposition	0.0134025	11	SRX	0.405242	0.425411	sulfiredoxin protein_coding
AT2G36410	P. brassicae	144	Oviposition	0.0117136	13		0.4725	0.343995	Family of unknown function (DUF662) protein_coding
AT4G16350	P. brassicae	144	Oviposition	0.151181	5	CBL6	-0.838787	0.0368896	calcineurin B-like protein 6 protein_coding
AT1G59560	P. brassicae	72	Oviposition	0.0110056	51	SPL1	0.997798	7.26551e-06	E3 ubiquitin-protein ligase SPL1 [Source:UniProtKB/Swiss-Prot;Acc:Q94HV7]
AT3G20970	P. brassicae	72	Oviposition	0.0089852	67	NIFU4	0.997935	6.392e-06	NifU-like protein 4, mitochondrial [Source:UniProtKB/Swiss-Prot;Acc:Q9LIG6]
AT5G04740	P. brassicae	72	Oviposition	0.00667187	58	ACR12	0.999421	5.03054e-07	ACR12 [Source:UniProtKB/TrEMBL;Acc:A0A178UNY1]
AT1G72280	P. brassicae	72	Oviposition	0.00536076	52	AERO1	0.999412	5.17749e-07	Like disulfide bond formation protein [Source:UniProtKB/TrEMBL;Acc:Q0WSW0]
AT2G24170	P. brassicae	72	Oviposition	0.0102802	42	TMN10	0.996163	2.20538e-05	Transmembrane 9 superfamily member 10 [Source:UniProtKB/Swiss-Prot;Acc:Q8RWW1]
AT2G34250	P. brassicae	72	Oviposition	0.0101004	47		0.99834	4.12977e-06	AT2G34250 protein [Source:UniProtKB/TrEMBL;Acc:O80774]
AT4G13930	T. urticae	24	Egg extract	0.00518374	15	SHM4	-0.985373	0.00211881	Serine hydroxymethyltransferase 4 [Source:UniProtKB/Swiss-Prot;Acc:O23254]
AT5G52040	T. urticae	24	Egg extract	0.253248	14	ATRSP41	-0.976955	0.00418504	RNA-binding (RRM/RBD/RNP motifs) family protein [Source:TAIR;Acc:AT5G52040]
AT1G78570	T. urticae	24	Egg extract	0.0168857	12	RHM1	-0.91712	0.0282835	Trifunctional UDP-glucose 4,6-dehydratase/UDP-4-keto-6-deoxy-D-glucose 3,5-epimerase/UDP-4-keto-L-rhamnose-reductase RHM1 [Source:UniProtKB/Swiss-Prot;Acc:Q9SYM5]
AT3G27430	T. urticae	24	Egg extract	0.00876211	12	PBB1	-0.923995	0.0248647	Proteasome subunit beta type [Source:UniProtKB/TrEMBL;Acc:A0A178VCF7]
AT2G01680	T. urticae	24	Egg extract	0.589286	4		-0.892242	0.0417695	Ankyrin repeat-containing protein At2g01680 [Source:UniProtKB/Swiss-Prot;Acc:Q9ZU96]
AT2G02020	T. urticae	24	Egg extract	0.571429	4	NPF8.4	0.328372	0.589544	Protein NRT1/ PTR FAMILY 8.4 [Source:UniProtKB/Swiss-Prot;Acc:Q84WG0]
AT1G06510	T. urticae	24	Egg extract	0.571429	4		-0.482457	0.410457	Forkhead-associated domain protein [Source:UniProtKB/TrEMBL;Acc:Q84K72]
AT2G41100	T. urticae	24	Egg extract	0.571429	4	CML12	0.00881254	0.98878	Calmodulin-like protein 12 [Source:UniProtKB/Swiss-Prot;Acc:P25071]
AT1G79210	T. urticae	3	Egg extract	0.0176083	13	PAB2	0.538861	0.269944	Proteasome subunit alpha type-2-B [Source:UniProtKB/Swiss-Prot;Acc:Q8L4A7]
AT2G33120	T. urticae	3	Egg extract	0.0117574	12	SAR1	0.464477	0.353388	AT2G33120 protein [Source:UniProtKB/TrEMBL;Acc:B9DH97]
AT5G03290	T. urticae	3	Egg extract	0.0209452	11	IDH5	0.657016	0.156283	Isocitrate dehydrogenase [NAD] catalytic subunit 5, mitochondrial [Source:UniProtKB/Swiss-Prot;Acc:Q945K7]
AT4G31340	T. urticae	3	Egg extract	0.0116253	10		0.661778	0.152246	AT4G31340 protein [Source:UniProtKB/TrEMBL;Acc:Q8GUN1]
AT1G18570	T. urticae	3	Egg extract	0.566667	5	MYB51	0.633224	0.177117	Transcription factor MYB51 [Source:UniProtKB/Swiss-Prot;Acc:O49782]
AT1G67170	T. urticae	3	Egg extract	0.328571	5	FLXL2	0.696977	0.123822	Protein FLX-like 2 [Source:UniProtKB/Swiss-Prot;Acc:Q84TD8]
AT4G37370	T. urticae	3	Egg extract	0.291855	4	CYP81D8	0.755772	0.0821873	Cytochrome P450, family 81, subfamily D, polypeptide 8 [Source:UniProtKB/TrEMBL;Acc:Q9SZT7]
AT5G07070	T. urticae	72	Egg extract	0.327381	7	CIPK2	0.189301	0.71944	Non-specific serine/threonine protein kinase [Source:UniProtKB/TrEMBL;Acc:A0A178URC7]
AT4G16660	T. urticae	72	Egg extract	0.621212	4		0.275199	0.597623	heat shock protein 70 (Hsp 70) family protein [Source:TAIR;Acc:AT4G16660]
AT3G13445	T. urticae	72	Egg extract	0.557143	4	TBP1	0.00223654	0.996645	TATA-box-binding protein 1 [Source:UniProtKB/Swiss-Prot;Acc:P28147]
AT2G34450	T. urticae	72	Egg extract	0.506614	4		0.0680498	0.898083	HMG-box (high mobility group) DNA-binding family protein [Source:TAIR;Acc:AT2G34450]
AT5G27030	T. urticae	72	Egg extract	0.484848	4	TPR3	-0.52129	0.288894	TOPLESS-related 3 [Source:UniProtKB/TrEMBL;Acc:F4K2T3]
