# Supplementary material for: Transcriptomic Landscape of Herbivore Oviposition in Arabidopsis: A Systematic Review
Source: Front Plant Sci. 2022 Jan 21;12:772492. doi: 10.3389/fpls.2021.772492 (PMC8815302; doi:10.3389/fpls.2021.772492)
Supplement: Supplementary File 3 — Unique genes by RNA-seq study. [file Table_3.XLSX]

## Sheet: Sheet1
Supplementary file 3. Lists of genes identified as unique at each time point for each study											Study	Time (h)	Species	Treatment
										[Pieris Ov 72h]:	Nallu et al. (2018)	72	P. brassicae	Oviposition
										[Pieris Ex 120h]:	Stahl et al. (2020)	120	P. brassicae	Egg extract
[Pieris Ov 72h]:	[Pieris Ex 120h]:	[Pieris Ov 120h]:	[Pieris Ov 120h M]:	[Pieris Ov 144h M]:	[T.urticae 3h]:	[T.urticae 24h]:	[T.urticae 72h]:			[Pieris Ov 120h]:	Stahl et al. (2020)	120	P. brassicae	Oviposition
ATCG00050	AT1G15125	AT2G38530	AT4G02360	AT1G03180	AT3G15356	AT5G01600	AT1G13245			[Pieris Ov 120h M]:	Firtzlaff et al. (2016)	120	P. brassicae	Oviposition
ATCG01120	AT1G60730	AT4G16240	AT1G19550	AT5G58310	AT2G01021	AT2G40300	AT1G80440			[Pieris Ov 144h M]:	Lortzing et al. (2019)	144	P. brassicae	Oviposition
AT1G29670	AT5G44430	AT1G07900	AT5G23820	AT1G19350	AT1G66090	AT5G20250	AT3G13310			[T.urticae 3h]:	Ojeda et al. (2021)	3	T. urticae	Egg extract
AT5G47330	AT1G79680	AT5G64080	AT1G24070	AT1G72416	AT2G29500	AT5G49360	AT4G24570			[T.urticae 24h]:	Ojeda et al. (2021)	24	T. urticae	Egg extract
AT1G29418	AT3G61990	AT1G07430	AT3G48350	AT5G50200	AT1G27730	AT3G56360	AT2G20670			[T.urticae 72h]:	Ojeda et al. (2021)	72	T. urticae	Egg extract
AT1G64380	AT4G33150	AT5G52390	AT2G38760	AT3G48630	AT3G24180	AT1G20620	AT5G61590
AT3G23430	AT1G02220	AT1G77400	AT4G01080	AT5G44575	AT4G21830	AT5G65730	AT4G27820
AT2G15970	AT4G24000		AT1G73325	AT5G62280	AT1G23030	AT3G13750				Firtzlaff, V., Oberländer, J., Geiselhardt, S., Hilker, M., and Kunze, R. (2016). Pre-exposure of Arabidopsis to the abiotic or biotic environmental stimuli “chilling” or “insect eggs” exhibits different transcriptomic responses to herbivory. Sci. Rep. 6, 1–13. doi:10.1038/srep28544.
AT1G10522	AT1G48410		AT4G17470	AT4G25070	AT3G12580	AT5G14120				Lortzing, V., Oberländer, J., Lortzing, T., Tohge, T., Steppuhn, A., Kunze, R., et al. (2019). Insect egg deposition renders plant defence against hatching larvae more effective in a salicylic acid-dependent manner. Plant, cell \& Environ. 42, 1019–1032.
AT3G56800	AT1G06160		AT1G64200	AT5G01810	AT2G40475	AT3G56710				Nallu, S., Hill, J. A., Don, K., Sahagun, C., Zhang, W., Meslin, C., et al. (2018). The molecular genetic basis of herbivory between butterflies and their host plants. Nat. Ecol. Evol. 2, 1418–1427. doi:10.1038/s41559-018-0629-9.
AT1G35720	AT1G64710		AT4G11911	AT2G39350	AT5G49900	AT4G23400				Stahl, E., Brillatz, T., Queiroz, E. F., Marcourt, L., Schmiesing, A., Hilfiker, O., et al. (2020). Phosphatidylcholines from Pieris brassicae eggs activate an immune response in Arabidopsis. Elife 9, e60293.
AT1G11870	AT3G53460		AT1G76790	AT5G44568	AT3G57460	AT4G16370
AT2G30860	AT5G24160		AT3G59710	AT5G01900	AT2G22200	AT1G68520
AT3G59070	AT3G26590		AT3G04717	AT3G10120	AT5G53500	AT1G19960
AT2G37170	AT4G37530		AT2G22770	AT1G28480	AT1G24996	AT2G26560
AT2G07692	AT5G48180		AT5G41120	AT1G65486	AT1G79090	AT4G22485
AT2G39010	AT3G62150		AT3G51440	AT2G26695	AT1G77885	AT3G26740
ATCG00190	AT2G15480		AT4G15765	AT1G16510	AT3G21750	AT1G78020
AT5G62470	AT2G43590		AT2G16720	AT2G32100	AT1G14130	AT5G60900
AT5G15200	AT1G52320		AT4G29210	AT5G23750	AT5G61960	AT4G12730
AT3G55440	AT4G16690		AT1G36280	AT3G29240	AT5G67150	AT5G44130
AT2G46370	AT5G55560		AT1G14120	AT2G47200	AT1G52190	AT1G62560
AT2G41050	AT4G15280		AT4G37140	AT3G55110	AT5G57110	AT1G12110
AT4G09000	AT4G37520		AT4G08900	AT2G35020	AT3G17650	AT5G44020
AT1G49245	AT5G07100		AT3G28290	AT1G01830	AT1G78460	AT2G10940
AT5G61410	AT1G55260		AT5G19100	AT3G50280	AT2G24210	AT5G18670
ATCG00660	AT5G66880		AT3G27809	AT1G52770	AT1G33610	AT5G03120
AT4G11330	AT3G21790		AT4G17480	AT5G60800	AT2G30100	AT1G48300
AT5G54940	AT1G27980		AT4G13860	AT2G33060	AT3G15680	AT5G62670
AT5G20900	AT5G66320		AT1G20490	AT2G39570	AT3G50270	AT5G51720
AT3G05640	AT2G20960		AT1G28600	AT1G12290	AT4G13180	AT1G10640
AT1G36180	AT1G10070		AT5G24290	AT1G06760	AT1G11545	AT2G16280
AT3G52590	AT3G10450		AT1G64195	AT4G23210	AT4G04830	AT5G12940
AT4G22330	AT1G74010		AT3G12143	AT5G05440	AT1G17750	AT1G62480
AT5G27760	AT1G75500		AT2G23340	AT2G17040	AT5G52780	AT1G76080
AT3G58730	AT2G23170		AT5G66590	AT5G52760	AT1G09750	AT1G20630
AT2G34250	AT1G30700		AT5G48850	AT1G04220	AT4G27300	AT2G30520
AT2G15620	AT3G61440		AT3G62860	AT5G43270	AT2G38470	AT3G29810
AT2G42600	AT3G48850		AT1G78660	AT2G36390	AT4G12780	AT1G02640
AT2G25510	AT1G28350		AT5G03204	AT5G26570	AT3G23750	AT1G10960
ATCG00840	AT3G50740		AT3G12610	AT2G28930	AT1G57560	AT5G47500
AT5G30510	AT3G45770		AT1G28570	AT1G24145	AT3G43600	AT2G42840
ATCG01300	AT4G03320		AT5G01850	AT4G32870		AT2G47470
ATCG00160	AT3G12500		AT4G18140	AT1G59960		AT2G18160
AT2G07806	AT4G33760		AT5G28237	AT5G35732		AT1G55160
AT3G56070	AT3G26200		AT1G68238	AT4G36988		AT2G27385
AT3G41762	AT3G22240		AT4G22010	AT2G35130		AT4G01950
AT2G17450	AT1G80160		AT3G05890	AT3G24982		AT5G58710
AT5G19940	AT4G34131		AT3G28007	AT4G38560		AT3G49160
AT1G55450	AT5G58540		AT5G46050	AT4G23215		AT1G26920
AT2G15960	AT1G02850		AT4G36648	AT1G75030		AT3G23170
AT2G46170	AT5G12930		AT4G35060	AT1G70170		AT1G09200
AT4G19200	AT1G09480		AT4G09510	AT5G27120		AT3G61280
AT3G26520	AT3G54150		AT3G01930	AT4G01480		AT5G13100
AT4G05612	AT4G22710		AT2G04066	AT1G23830		AT4G25450
AT1G01120	AT5G18660		AT1G10586	AT3G55760		AT4G28490
AT1G76590	AT5G10520		AT3G16690	AT4G09020
AT5G62360	AT1G14870		AT1G06002	AT3G57530
AT1G61250	AT2G36080		AT1G77530	AT3G22142
AT3G28345	AT4G20110		AT4G23790	AT5G51550
AT5G60390	AT3G07360		AT4G05170	AT4G20070
AT1G20450	AT2G33490		AT4G38470	AT1G78190
AT1G72020	AT2G43580		AT2G04240	AT1G80830
AT3G54140	AT3G26430		AT3G55290	AT4G35180
AT4G09960	AT5G07830		AT2G18196	AT3G46090
AT5G53905	AT4G18740		AT5G43745	AT1G14280
AT1G79160	AT4G04960		AT4G35160	AT1G80120
AT5G16010	AT5G19960		AT5G48960	AT2G04515
AT4G34120	AT2G18950		AT5G16290	AT1G72360
AT2G42590	AT3G51430		AT1G73210	AT4G11211
AT3G29360	AT1G73680		AT5G41590	AT1G14600
AT2G27290	AT1G17170		AT2G22335	AT1G56660
AT3G23400	AT2G04690		AT3G19100	AT5G64860
AT4G38970	AT5G40240		AT3G55640	AT5G42200
AT1G36320	AT2G01190		AT1G14230	AT1G11380
AT3G10985	AT3G02060		AT4G24780	AT4G25340
AT5G60210	AT2G18050		AT4G13110
AT3G48140	AT1G64390		AT5G16190
AT1G78380	AT3G16720		AT1G47540
AT3G52720	AT2G02500		AT2G04070
AT2G07795	AT5G54510		AT3G16415
AT4G01440	AT4G19970		AT1G24330
AT3G63052	AT2G24180		AT1G80050
AT2G25520	AT5G65750		AT2G28950
AT3G20475	AT4G12300		AT1G62975
AT4G34350	AT3G25250		AT1G80110
ATCG00170	AT5G58350		AT1G07750
AT3G15840	AT4G07410		AT5G18860
AT1G21380	AT2G26020		AT4G28910
AT1G80380	AT4G24480		AT5G63370
AT5G57660	AT4G24120		AT2G27228
AT2G37180	AT5G16980		AT3G02510
ATMG00220	AT2G39920		AT5G65140
AT1G20070	AT1G44800		AT5G07000
AT5G28690	AT5G67310		AT3G51870
AT4G26080	AT5G25910		AT2G23010
AT1G70770	AT3G05670		AT1G01250
AT3G46490	AT4G34650		AT2G16430
AT5G48655	AT4G38160		AT5G54490
ATCG00710	AT5G48410		AT2G39330
AT3G51670	AT5G13320		AT2G37580
AT3G13410	AT3G62590		AT5G64572
AT5G08600	AT5G62680		AT5G61290
AT1G27570	AT4G19230		AT2G38050
AT5G50850	AT2G44530		AT3G17120
AT2G07659	AT5G49990		AT1G50590
AT1G14670	AT2G01590		AT2G01860
AT2G14910	AT5G40780		AT1G53633
AT1G68825	AT2G25480		AT3G29000
AT5G02960	AT1G75000		AT1G10530
AT2G36320	AT4G34730		AT5G01500
AT1G76780	AT2G41180		AT1G24625
AT3G48530	AT3G11490		AT4G32290
AT3G53990	AT1G16610		AT2G42690
AT4G31900	AT1G69523		AT1G76380
AT1G21065	AT2G26010		AT5G37690
AT5G23120	AT2G38210		AT2G32030
AT1G14320	AT1G22400		AT5G07580
AT5G11520	AT2G18680		AT4G36900
AT2G05830	AT5G66630		AT3G13404
AT5G61210	AT4G16860		AT4G25433
AT4G15300	AT4G33630		AT1G25500
AT1G65260	AT1G10657		AT2G35070
AT3G11510	AT1G64650		AT1G04550
AT1G18410	AT5G39790		AT1G13080
AT1G32450	AT3G46080		AT4G10930
AT5G61310	AT5G41760		AT1G76640
AT2G44470	AT1G54710		AT4G09500
AT3G19050	AT5G60400		AT1G10140
AT4G32300	AT5G65720		AT1G51920
AT3G49220	AT1G69700
AT2G07728	AT5G17760
AT5G41600	AT5G62480
AT1G08650	AT5G48900
AT3G30390	AT1G21000
AT5G03880	AT1G32200
AT1G10500	AT1G55920
AT3G49320	AT4G25500
AT4G13430	AT3G01850
AT4G14880	AT1G22500
AT4G18100	AT2G17972
AT1G21890	AT2G01870
AT1G54100	AT3G01980
AT2G04700	AT2G14620
AT1G76180	AT5G40450
AT2G28900	AT5G67070
AT2G23090	AT5G41670
AT5G62790	AT3G59700
AT4G12040	AT3G21690
AT1G70400	AT5G62840
AT4G11150	AT2G28110
ATCG01060	AT2G43060
AT5G17870	AT5G42220
AT5G04140	AT1G19610
AT1G32050	AT4G31170
AT2G36590	AT5G03730
AT5G02290	AT5G46700
AT1G73030	AT5G36120
AT2G01008	AT3G13380
AT3G46660	AT4G14900
AT5G51830	AT1G78310
AT5G22020	AT3G26910
AT4G34720	AT3G53470
AT1G23290	AT3G59760
AT4G40060	AT2G19940
AT2G07775	AT4G01010
AT4G20310	AT1G44170
AT1G33140	AT1G15750
AT5G57040	AT3G14930
AT2G07721	AT2G45860
AT5G45390	AT1G22930
AT1G30320	AT1G26210
AT1G69640	AT5G21105
AT3G48930	AT1G75830
AT1G22840	AT4G24680
ATMG01060	AT2G31990
AT1G78955	AT5G36790
AT1G44575	AT3G51750
AT5G44340	AT1G30610
AT3G49845	AT4G26150
AT1G12840	AT3G09010
AT2G07656	AT5G54250
AT1G30630	AT1G66570
AT1G01150	AT3G45160
AT3G02730	AT1G23800
AT4G27960	AT3G54680
AT3G57810	AT4G21445
AT2G40880	AT1G65730
AT1G75950	AT2G04780
AT1G02780	AT1G05680
AT3G15190	AT1G56050
AT3G21590	AT5G60410
AT5G23810	AT1G55980
AT1G77110	AT4G39580
AT5G62350	AT4G34640
ATCG00860	AT1G07010
ATCG01280	AT1G44130
AT3G01280	AT4G34460
AT1G51650	AT2G42190
AT1G27950	AT4G14300
AT4G20150	AT5G38690
AT2G43460	AT1G21100
AT2G37370	AT5G13120
AT2G39360	AT4G34090
AT1G73920	AT4G27430
AT4G38810	AT3G23080
AT5G04680	AT2G36800
AT5G42630	AT1G35190
AT2G02180	AT1G02500
AT5G07650	AT3G52710
ATMG00830	AT2G44040
AT3G57130	AT5G22580
AT5G24900	AT1G69310
AT1G49240	AT1G77380
AT2G28800	AT1G62790
AT5G54070	AT1G51100
AT1G54960	AT5G14285
AT3G54770	AT4G26070
AT4G24770	AT5G23860
AT4G38920	AT5G06440
AT3G51360	AT1G21110
AT4G30950	AT3G27700
AT5G17190	AT4G09720
AT1G61520	AT5G48657
AT2G30440	AT1G53100
AT1G77930	AT1G08940
AT1G54780	AT3G20960
AT2G45980	AT2G23150
AT3G49030	AT5G13170
AT1G71920	AT4G35380
AT5G21090	AT5G61520
AT1G31770	AT2G28605
AT1G78210	AT5G03760
AT5G46360	AT1G20840
AT5G66190	AT5G59950
AT1G53430	AT3G52155
AT2G07669	AT1G06180
AT1G33840	AT4G32650
AT2G30370	AT5G42320
AT1G26560	AT4G01610
AT1G65960	AT2G02570
AT3G46000	AT3G46440
AT3G60770	AT1G63840
AT2G31470	AT2G19780
AT4G09320	AT3G52900
AT3G04120	AT2G38940
AT1G59980	AT3G15940
AT1G09170	AT1G33560
AT1G79040	AT3G26500
AT1G45063	AT1G16960
AT3G26070	AT4G18253
AT1G07940	AT3G19660
AT2G28305	AT3G26170
AT1G19910	AT4G21390
AT5G47110	AT5G39760
AT3G29050	AT4G05590
AT1G71950	AT2G28710
AT2G04520	AT5G05960
AT1G48450	AT3G25290
AT1G07590	AT4G00730
AT5G13030	AT2G39518
AT5G12920	AT4G01540
AT5G25100	AT4G04695
AT1G34000	AT5G44790
AT3G15360	AT2G03350
AT3G54660	AT1G60990
AT4G31780	AT3G53230
AT4G15060	AT3G23880
AT5G07930	AT4G07455
AT1G69620	AT4G18197
AT1G63410	AT3G10520
AT2G26170	AT3G26220
AT5G15090	AT5G06730
AT1G17880	AT4G14020
AT3G61028	AT5G09850
AT3G29410	AT2G19130
AT1G70520	AT5G63680
AT4G36010	AT4G25390
AT1G19940	AT3G19810
AT4G25400	AT2G37750
AT2G43750	AT5G50740
AT1G03740	AT1G78410
AT5G14000	AT4G16110
AT5G19855	AT5G67340
AT3G08610	AT1G53780
AT2G06200	AT3G56950
AT5G20290	AT2G15570
AT5G17920	AT1G53250
AT3G24160	AT4G09760
AT3G32920	AT1G23040
AT2G33240	AT2G47800
AT4G04640	AT1G66600
AT4G04540	AT5G18780
AT3G18550	AT1G12845
AT2G46970	AT2G31945
AT1G73280	AT2G40113
AT3G59730	AT3G46700
AT4G11610	AT3G17880
AT4G02970	AT2G38025
AT1G53320	AT4G21380
AT2G07672	AT5G25770
AT2G03280	AT1G22990
AT3G50170	AT5G66530
AT5G57100	AT4G30910
AT1G01370	AT1G27920
AT4G00360	AT4G31590
AT1G62750	AT1G34760
AT3G45280	AT5G64180
AT1G04410	AT1G78290
AT1G08350	AT5G57030
AT5G06860	AT3G22970
AT2G30480	AT1G01010
AT2G18470	AT1G04250
AT4G18280	AT3G49210
AT5G54170	AT1G34360
AT2G24790	AT5G45040
AT5G39730	AT4G01650
AT1G56400	AT3G63260
AT5G48380	AT5G40500
AT4G16900	AT1G74690
AT1G52100	AT1G69030
AT4G00020	AT1G07090
AT3G53430	AT2G42490
AT5G44740	AT2G29730
AT2G33150	AT3G28050
ATCG00870	AT5G01015
ATCG01270	AT1G10690
AT3G63410	AT3G48310
AT5G67590	AT4G05400
AT3G19170	AT1G12244
AT3G20810	AT5G24060
AT1G12800	AT3G25660
AT1G29270	AT1G50732
AT3G21865	AT5G05110
AT1G55205	AT1G06010
AT1G18210	AT3G14890
AT5G42390	AT5G45820
AT4G29900	AT4G02410
AT1G16980	AT1G09270
AT1G20260	AT2G29110
AT5G27770	AT2G29570
AT2G38540	AT3G46690
AT1G31910	AT2G07690
AT2G20860	AT2G03420
AT4G00430	AT1G55340
AT1G67110	AT5G03230
AT4G18710	AT3G50470
AT5G38810	AT1G60740
AT2G30950	AT3G09020
AT3G27830	AT1G54570
AT5G65690	AT4G25080
AT5G25970	AT3G55950
AT3G63450	AT1G32940
AT2G18700	AT1G49470
AT3G56910	AT1G04800
AT4G17040	AT4G28270
AT1G66670	AT3G09030
AT1G48740	AT4G28880
AT1G17940	AT1G16130
AT1G45145	AT3G02110
AT5G17430	AT5G25220
AT4G25050	AT1G48210
AT2G30630	AT3G23805
AT2G33040	AT3G48580
AT2G20890	AT1G55370
AT3G48890	AT5G64570
AT3G20160	AT3G47360
AT3G59970	AT5G36170
AT5G44580	AT3G61050
AT2G47400	AT3G04600
AT2G43880	AT1G71790
AT3G03990	AT4G27780
AT1G70410	AT3G26850
AT5G65420	AT3G11500
AT2G39300	AT4G06746
AT2G10260	AT5G43700
AT4G27520	AT3G23000
AT1G14400	AT1G50450
AT2G07702	AT1G14540
AT2G46820	AT3G18930
AT1G19050	AT5G13400
AT3G04840	AT5G40730
AT4G19140	AT1G52290
AT5G11740	AT1G70140
AT3G57090	AT2G33210
AT2G21960	AT5G52970
AT1G39070	AT2G34360
AT5G57920	AT2G38280
AT2G25450	AT3G61880
AT4G35030	AT1G53625
AT2G05350	AT1G24881
AT4G15320	AT1G12880
AT5G53560	AT1G55310
AT1G12410	AT2G32180
AT3G50190	AT3G60440
AT3G05840	AT3G08690
AT4G14320	AT5G14660
AT2G07648	AT1G09195
AT3G24900	AT1G64355
AT1G20970	AT5G67500
AT2G12646	AT5G63260
AT2G20410	AT4G21840
AT1G67025	AT4G18980
AT1G65720	AT4G11100
AT1G27760	AT3G46940
AT5G17560	AT1G07420
AT1G80970	AT1G80030
AT1G54560	AT5G64250
AT2G34185	AT3G18950
AT1G75370	AT4G30620
AT1G78370	AT1G31820
AT5G57090	AT3G02180
AT5G64040	AT3G55270
AT1G69750	AT3G48740
AT3G15710	AT2G15390
AT5G44440	AT1G61170
AT3G01390	AT1G77990
AT4G01970	AT4G02715
AT5G21990	AT3G63255
AT4G13190	AT5G64905
AT2G29060	AT5G11210
AT4G00860	AT2G28410
AT4G36800	AT2G04160
AT3G05140	AT1G59580
AT1G68945	AT3G22460
AT2G29490	AT1G24793
AT1G12360	AT4G20760
AT3G54900	AT1G75810
AT5G12140	AT5G63480
AT1G69710	AT4G18990
AT1G09720	AT1G23750
AT4G20360	AT4G33050
AT4G14140	AT2G37970
AT4G26330	AT4G33625
AT5G08760	AT5G12030
AT2G34480	AT2G47000
AT1G29100	AT2G04570
AT5G19760	AT5G25250
AT1G08320	AT1G02390
AT5G13650	AT3G21780
AT5G15450	AT2G34170
AT4G01940	AT2G02080
AT3G03260	AT1G64860
AT4G40040	AT1G71110
AT1G14000	AT5G54840
AT5G50960	AT1G20850
AT1G67455	AT5G42070
AT1G42960	AT3G29035
AT2G24240	AT5G05800
AT3G04730	AT4G35500
AT5G04310	AT3G48070
AT1G78630	AT5G46080
AT4G37940	AT1G26110
AT4G21640	AT2G37585
AT2G27680	AT5G57950
AT1G01730	AT5G62150
AT2G20940	AT2G41220
AT1G25097	AT1G12211
AT5G01410	AT5G39610
AT5G58910	AT5G49980
AT3G19030	AT5G27390
AT4G35520	AT1G53875
AT1G32230	AT1G10660
AT2G02490	AT5G08240
AT5G17770	AT3G07760
AT3G11320	AT3G11150
AT1G01230	AT5G62270
AT3G44510	AT3G04610
AT1G45191	AT2G43910
AT3G53180	AT1G72770
AT2G01970	AT1G24020
AT2G33070	AT2G19560
AT3G62730	AT4G23740
AT4G21570	AT2G37130
AT3G49630	AT5G58375
AT2G04300	AT3G63210
AT5G15720	AT5G19850
AT4G16620	AT4G37900
AT5G67430	AT3G53100
AT5G46110	AT4G24930
AT3G06760	AT5G54870
AT4G29670	AT1G27650
AT5G45750	AT2G32560
AT2G23530
AT2G25320
AT2G34590
AT1G69280
AT4G13520
AT1G27180
AT2G28970
AT5G38450
AT4G34450
AT2G29830
AT5G24100
AT4G24960
AT4G39080
AT1G30580
AT1G07060
AT1G79580
AT5G11080
AT2G44810
AT1G11700
AT5G02790
AT4G28800
AT1G19390
AT3G18890
AT4G37070
AT3G47760
AT1G04440
AT1G57720
AT1G02530
AT1G68170
AT1G65850
AT5G19700
AT2G32770
AT4G01320
AT5G22560
AT5G28830
AT4G08550
AT1G13440
AT1G78240
AT4G22220
AT1G58260
AT4G35550
AT5G66052
AT2G29780
AT4G10780
AT5G48310
AT2G05400
AT1G35540
AT3G29450
AT3G50150
AT2G11851
AT2G36560
AT2G16676
AT4G07350
AT1G64255
AT1G02560
AT3G58010
AT5G60070
AT3G62530
AT1G66930
AT4G25090
AT5G40950
AT1G34310
AT5G50120
AT3G44970
AT5G49620
AT3G42060
AT3G48270
AT4G24370
AT5G43590
AT2G33670
AT4G15340
AT5G35770
AT2G15350
AT3G51410
AT1G09790
AT1G09350
AT3G30320
AT1G49190
AT2G30340
AT2G30650
AT5G23780
AT1G23440
AT5G39330
AT3G47210
AT3G08040
AT4G20800
AT4G13985
AT1G11370
AT5G20330
AT1G30080
AT4G18660
AT2G27070
AT3G29796
AT2G01035
AT1G77680
AT2G01045
AT3G26190
AT2G02660
AT3G11310
AT5G24275
AT1G36970
AT5G26270
AT4G15390
AT1G48800
AT5G39560
AT4G25130
AT3G01900
AT2G40470
AT4G19720
AT2G19050
AT4G13450
AT3G07480
AT3G10470
AT4G01830
AT3G19600
AT2G35750
AT4G35000
AT1G33120
AT5G54050
AT2G35615
AT5G38260
AT2G30090
AT1G68270
AT1G50820
AT5G24550
AT4G24810
AT5G43090
AT3G47040
AT3G29765
AT5G26650
AT5G39200
AT1G64253
AT1G03980
AT2G15640
AT5G24220
AT2G28850
AT5G45120
AT1G68010
AT3G09990
AT4G19750
AT5G48070
AT4G18650
AT2G11010
AT1G54860
AT1G64770
AT4G19930
AT5G01150
AT3G20590
AT5G41630
AT3G04180
AT3G11180
AT2G42530
AT5G64110
AT3G12260
AT1G59500
AT1G28140
AT3G19890
AT3G25420
AT1G50900
AT4G15310
AT3G07830
AT5G15620
AT3G50710
AT1G47765
AT4G33900
AT4G21690
AT2G33190
AT2G17000
AT5G25860
AT3G11380
AT4G01470
AT4G19800
AT4G30030
AT1G15320
AT1G50960
AT3G21380
AT4G30996
AT1G48910
AT2G28860
AT4G31940
AT1G36940
AT3G09110
AT5G37210
AT5G44640
AT1G14630
AT4G00610
AT2G13950
AT5G07050
AT5G58400
AT2G33870
AT3G11370
AT1G62530
AT4G02660
AT5G29624
AT2G27860
AT3G59180
AT2G31920
AT2G23910
AT5G38360
AT4G05250
AT4G13480
AT3G29300
AT4G01925
AT3G21170
AT3G25190
AT4G16015
AT3G45690
AT2G04060
AT5G42840
AT1G51320
AT3G13228
AT1G77860
AT4G31800
AT5G46060
AT4G20200
AT5G59613
AT1G26590
AT5G02700
AT3G45200
AT5G54620
AT3G21960
AT2G15710
AT2G07190
AT3G18740
AT5G17740
AT5G44900
AT2G23030
AT5G61740
AT5G65510
AT3G53290
AT1G50090
AT3G28710
AT5G52700
AT1G27461
AT5G60520
AT2G18980
AT1G62280
AT1G51470
AT5G36100
AT1G64030
AT1G16940
AT4G16810
AT4G23120
AT4G25860
AT2G05420
AT4G08097
AT4G18450
AT5G25880
AT4G32360
AT2G42465
AT2G07120
AT1G35160
AT1G70960
AT5G27080
AT5G37800
AT2G15660
AT3G44560
AT3G03730
AT5G40590
AT1G75590
AT5G44840
AT4G13965
AT4G35690
AT3G03670
AT5G33393
AT4G29540
AT4G14660
AT5G22590
AT5G37940
AT1G53550
AT5G49940
AT2G17680
AT4G31630
AT1G52050
AT2G22440
AT3G54520
AT5G25415
AT1G34290
AT1G05540
AT2G18130
AT2G42430
AT5G18990
AT2G42460
AT4G17720
AT5G65840
AT4G04632
AT5G36180
AT4G19730
AT2G26620
AT5G32613
AT3G31430
AT2G28220
AT2G27550
AT1G30670
AT5G08090
AT4G15970
AT1G78815
AT4G09690
AT1G70780
AT4G35210
AT4G28580
AT2G38365
AT3G45480
AT1G50680
AT3G32260
AT1G48220
AT1G20360
AT2G43730
AT1G47790
AT2G47540
AT3G30280
AT3G24130
AT3G22500
AT1G47350
AT5G10120
AT5G50175
AT1G36510
AT5G02520
AT1G23660
AT4G12100
AT4G19760
AT1G52220
AT3G28925
AT3G17570
AT4G32260
AT1G35030
AT1G23645
AT5G41290
AT5G01130
AT1G05080
AT5G26790
AT5G01140
AT1G33010
AT5G25390
AT5G17000
AT1G31080
AT3G18570
AT4G31985
AT3G15353
AT2G32800
AT2G17750
AT3G30820
AT5G03480
AT4G35150
AT2G14695
AT1G52695
AT3G22845
AT1G76830
AT1G26780
AT5G50480
AT3G02125
AT4G12170
AT5G27960
AT5G50050
AT5G42690
AT1G31400
AT1G12130
AT1G76030
AT3G43750
AT1G38790
AT1G27580
AT1G40090
AT3G45180
AT1G60370
AT5G38480
AT3G27040
AT2G06904
AT5G42640
AT5G22960
AT4G23390
AT5G38570
AT2G40310
AT3G58890
AT5G59480
AT1G60750
AT2G45410
AT4G26250
AT2G01770
AT5G44960
AT4G10700
AT2G36100
AT4G23520
AT2G15010
AT1G14550
AT3G61910
AT2G42440
AT2G23980
AT3G25930
AT3G14510
AT1G57906
AT3G43490
AT1G33900
AT5G18880
AT5G56440
AT5G04120
AT1G73270
AT3G59230
AT4G09190
AT1G56620
AT1G15600
AT1G34245
AT1G75910
AT2G24696
AT2G17070
AT3G45450
AT5G34869
AT3G03726
AT2G04930
AT3G53550
AT4G32105
AT5G45910
AT1G28630
AT5G07600
AT2G05900
AT2G18810
AT3G29794
AT2G30310
AT4G36100
AT3G32420
AT5G22150
AT5G27800
AT5G36110
AT5G59105
AT4G04985
AT1G47800
AT1G66030
AT2G28040
AT1G68880
AT3G12190
AT4G19770
AT3G58370
AT2G03821
AT3G25460
AT4G14260
AT3G61110
AT1G20135
AT1G33830
AT3G43160
AT5G44970
AT2G31360
AT5G06070
AT1G08170
AT3G10600
AT4G26280
AT1G11470
AT1G20180
AT5G13130
AT2G26950
AT3G07920
AT2G09840
AT1G62225
AT5G40290
AT5G35870
AT3G42550
AT1G33730
AT2G41280
AT4G21240
AT4G33720
AT4G09450
AT3G04190
AT2G04480
AT5G26810
AT2G44925
AT1G80865
AT1G49015
AT4G00234
AT1G77650
AT3G22080
AT3G20360
AT1G35820
AT1G67035
AT1G55240
AT1G03680
AT3G46360
AT1G35440
AT1G77100
AT1G27260
AT3G22030
AT5G22170
AT1G70970
AT1G28160
AT2G32790
AT4G32380
AT1G06680
AT1G66420
AT1G72270
AT1G64000
AT4G29620
AT3G23270
AT5G03810
AT5G37730
AT5G35230
AT5G26900
AT4G10240
AT5G48510
AT1G11510
AT2G13450
AT1G57690
AT3G62990
AT1G01410
AT3G46350
AT1G70880
AT2G01280
AT1G72590
AT3G01185
AT1G15770
AT5G26290
AT4G33710
AT4G34170
AT4G34790
AT1G64160
AT1G47810
AT3G21473
AT3G49040
AT1G43005
AT5G28950
AT5G44940
AT1G61090
AT1G60880
AT5G53960
AT1G20280
AT2G23096
AT5G29560
AT1G56385
AT4G13080
AT2G13150
AT2G44490
AT2G21030
AT4G03350
AT1G48500
AT1G34015
AT3G20770
AT4G08740
AT2G41225
AT4G12000
AT5G44316
AT2G13500
AT2G15345
AT4G19220
AT5G28780
AT4G24280
AT3G46480
AT1G47389
AT4G13090
AT1G58320
AT4G21080
AT5G06010
AT3G29580
AT3G49770
AT3G42780
AT1G52130
AT3G50720
AT1G53935
AT5G37820
AT1G60920
AT3G09330
AT1G43260
AT5G46810
AT2G15260
AT4G16220
AT5G37910
AT1G23240
AT2G24130
AT5G53637
AT5G33806
AT1G11230
AT1G21960
AT5G15690
AT5G14010
AT1G33880
AT3G61320
AT2G20362
AT3G45470
AT1G18790
AT3G27473
AT1G48190
AT5G56470
AT5G45980
AT4G01770
AT5G26580
AT2G35612
AT1G67450
AT5G46890
AT2G40560
AT4G08360
AT2G35250
AT3G17530
AT5G46300
AT4G22212
AT5G63595
AT2G19360
AT4G35670
AT5G25320
AT3G60650
AT4G08593
AT4G20680
AT3G44780
AT3G17152
AT1G53815
AT1G78635
AT5G27310
AT5G40750
AT1G54620
AT1G11990
AT2G28270
AT1G80220
AT5G36680
AT4G05470
AT5G08360
AT5G24370
AT1G06340
AT4G16233
AT3G22085
AT3G32190
AT2G04063
AT2G07215
AT4G26485
AT4G14250
AT4G10190
AT3G43190
AT1G29179
AT2G25700
AT2G28355
AT1G16860
AT2G44330
AT3G32960
AT5G19870
AT2G36700
AT4G26010
AT2G28450
AT2G02030
AT3G48344
AT3G22345
AT4G23496
AT1G65090
AT3G29636
AT3G26870
AT2G15185
AT5G17120
AT1G20803
AT1G05291
AT2G35215
AT2G07772
AT2G26370
AT2G47120
AT1G15630
AT5G44360
AT2G01790
AT2G15025
AT5G60810
AT1G09665
AT5G07225
AT4G21745
AT4G10820
AT3G12420
AT5G01860
AT4G00100
AT1G48095
AT2G05370
AT1G54840
AT3G10585
AT3G32150
AT2G25230
AT3G56700
AT2G21920
AT3G55180
AT2G10602
AT1G68845
AT1G49420
AT3G59930
AT5G15560
AT5G63240
AT5G20045
AT4G16090
AT2G15670
AT3G45220
AT1G18280
AT2G05600
AT3G45760
AT1G31380
AT5G06250
AT5G11750
AT2G13980
AT5G19510
AT5G28160
AT5G03650
AT1G24062
AT2G31310
AT5G26090
AT1G02540
AT3G04330
AT1G74050
AT5G43175
AT3G51380
AT2G21045
AT3G22090
AT3G13200
AT2G40745
AT3G14550
AT3G50570
AT1G31510
AT5G38960
AT3G02430
AT5G64720
AT1G62210
AT3G32400
AT3G17080
AT2G31460
AT2G03250
AT5G42785
AT4G03153
AT1G57565
AT5G54000
AT4G22400
AT2G24620
AT5G11400
AT4G28755
AT2G34317
AT4G25330
AT5G38770
AT4G19275
AT3G49910
ATCG00580
AT3G16820
AT2G37800
AT5G38930
AT3G29780
AT4G10600
AT5G52140
AT2G29870
AT3G58280
AT4G04605
AT3G43630
AT1G26797
AT5G51610
AT1G16760
AT3G01020
AT4G08869
AT4G25950
AT4G04080
AT4G10660
AT2G10025
AT5G27070
AT3G31350
AT1G40083
AT1G14315
AT3G13500
AT2G13547
AT3G30525
AT3G11300
AT3G58320
AT5G03580
AT3G24510
AT1G24010
AT2G34110
AT3G17150
AT5G13190
AT3G07425
AT3G20700
AT2G02440
AT3G46470
AT4G13490
AT3G53200
AT1G77682
AT5G16330
AT3G63360
AT2G31081
AT5G61630
AT5G39910
AT1G63590
AT2G33655
AT4G12140
AT5G19720
AT3G17230
AT3G48960
AT1G12064
AT1G02490
AT1G54475
AT3G05858
AT3G50320
AT4G30074
AT2G15450
AT3G44555
AT2G21727
AT1G51230
AT1G43950
AT5G60930
AT1G48510
AT3G43940
AT3G42940
AT2G31570
AT5G66430
AT4G32950
AT5G27510
AT3G22337
AT2G04675
AT1G63205
AT1G10950
AT5G61605
AT1G50880
AT5G35830
AT2G31082
AT5G27910
AT4G17700
AT4G31830
AT4G21860
AT3G49480
AT2G01950
AT5G52150
AT1G49110
AT4G04402
AT4G29630
AT3G22057
AT4G28110
AT1G35550
AT4G09530
AT3G30540
AT3G27999
AT1G61105
AT3G61270
AT1G49715
AT1G27860
AT5G28750
AT5G37610
AT4G33130
AT2G35890
AT4G38990
AT1G26250
AT5G39630
AT5G37200
AT2G14270
AT4G19910
AT4G12890
AT3G48208
AT1G29480
AT1G61940
AT2G05105
AT2G22320
AT3G57250
AT5G57750
AT3G23727
AT5G39440
AT1G07720
AT1G48670
AT3G12890
AT5G55870
AT2G04925
AT1G34046
AT2G43090
AT2G40004
AT5G41390
AT3G25265
AT2G04830
AT1G80540
AT1G51990
AT4G12940
AT2G23148
AT3G09290
AT1G76840
AT2G06090
AT1G26700
AT3G46355
AT1G30455
AT1G49005
AT3G05190
AT5G28820
AT5G56060
AT5G30360
AT4G21330
AT3G17370
AT2G10545
AT3G22710
AT5G41765
AT1G02965
AT2G46375
AT1G23670
AT5G53250
AT5G23903
AT1G44980
AT3G14362
AT4G24974
AT2G11015
AT4G27170
AT4G08895
AT1G65130
AT1G55670
AT1G51020
AT1G34047
AT1G69650
AT2G43386
AT5G55507
AT5G13410
AT5G17470
AT5G22555
AT4G00155
AT3G11825
AT2G44581
AT1G54720
AT1G26798
AT5G05770
AT1G47485
AT2G25080
AT4G40100
AT5G63230
AT4G03630
AT1G48940
AT5G38790
AT4G12960
AT3G09380
AT5G35604
AT3G47520
AT2G03260
AT1G18080
AT1G70430
AT4G19980
AT1G36960
AT5G28470
AT5G05100
AT4G32090
AT4G17585
AT1G68875
AT4G21050
AT5G55430
AT3G25727
AT5G38330
AT1G07460
AT2G43690
AT1G53930
AT2G15327
AT3G45970
AT5G61730
AT2G23810
AT1G13680
AT1G71000
AT3G49870
AT1G23680
AT4G26020
AT3G09925
AT3G29637
AT3G17270
AT4G30740
AT1G31885
AT5G46970
AT4G15800
AT2G24810
AT1G73580
AT2G14846
AT2G03170
AT1G60320
AT2G27535
AT5G12060
AT2G16620
AT5G54360
AT5G09500
AT5G56452
AT5G52975
AT1G60780
AT2G24625
AT5G53740
AT3G22770
AT4G11180
AT1G15460
AT2G28405
AT5G27580
AT3G05540
AT3G43480
AT1G27040
AT1G14760
AT5G21020
AT5G55110
AT1G63970
AT2G29620
AT3G22020
AT1G75630
AT1G09360
AT4G13440
AT4G15470
AT5G49260
AT3G42155
AT1G67280
AT2G44250
AT5G48543
AT3G18460
AT3G48346
AT2G12935
AT1G15050
AT5G59930
AT5G50470
AT5G09370
AT5G32670
AT2G12280
AT1G15385
AT5G53670
AT5G39130
AT1G14940
AT3G50540
AT3G27840
AT4G09070
AT5G14320
AT5G22180
AT4G05632
AT4G05097
AT1G79130
AT1G59800
AT2G18070
AT1G30060
AT3G04735
AT5G49800
AT1G36095
AT5G35475
AT3G33494
AT1G29020
AT3G13662
AT5G36080
AT5G39010
AT5G20810
AT3G45320
AT1G32020
AT5G25030
AT5G55410
AT5G62400
AT1G32585
AT2G10975
AT5G35120
AT5G49250
AT5G62110
AT5G64350
AT1G54957
AT3G13140
AT5G52460
AT1G47760
AT5G45277
AT1G56720
AT2G17960
AT5G13840
AT3G19090
AT2G07658
AT2G19440
AT5G54220
AT1G10747
AT4G38580
AT4G10680
AT5G53260
AT4G00460
AT1G21475
AT2G37435
AT5G48280
AT3G52370
AT1G72580
AT1G31960
AT3G30387
AT3G30385
AT1G46912
AT2G26820
AT5G27340
AT3G16680
AT5G62065
AT5G48205
AT1G20340
AT5G28590
AT1G61093
AT5G61110
AT2G06265
AT5G45240
AT1G08695
AT1G21528
AT5G45720
AT3G10185
AT5G28090
AT3G19274
AT4G12870
AT3G49820
AT3G53820
AT5G06510
AT1G66270
AT5G07350
AT1G68960
AT2G45110
AT4G22260
AT5G02240
AT3G18700
AT1G33920
AT1G52300
AT1G26796
AT4G39750
AT1G29490
AT1G62070
AT5G30520
AT1G13990
AT1G16950
AT5G07020
AT2G38195
AT3G01730
AT3G04140
AT3G55410
AT4G22700
AT1G32280
AT1G68907
AT4G09545
AT2G31200
AT4G30070
AT1G21970
AT5G41640
AT2G03130
AT1G53860
AT3G50360
AT3G05975
AT1G77655
AT4G04957
AT3G49440
AT5G12070
AT2G03830
AT3G43682
AT5G29050
AT3G44115
AT1G73290
AT1G59835
AT2G02498
AT3G58230
AT3G14740
AT4G27090
AT1G29180
AT5G19172
AT3G44170
AT1G73885
AT2G02280
AT1G47470
AT1G30972
AT1G33940
AT1G04645
AT3G53065
AT3G03840
AT4G23780
AT1G13760
AT2G21750
AT1G60095
AT5G53600
AT3G45510
AT2G14390
AT1G26355
AT1G33607
AT4G12550
AT1G05615
AT5G48190
AT4G09940
AT2G07667
AT4G20735
AT2G21930
AT5G49960
AT5G66970
AT2G28671
AT1G52330
AT3G22935
AT3G29385
AT1G32460
AT3G24280
AT3G66656
AT3G53080
AT5G41450
AT3G53050
AT3G02960
AT1G62220
AT2G47170
AT4G13615
AT4G21105
AT4G06490
AT2G09388
AT4G09610
AT2G07110
AT3G09200
AT5G54150
AT3G55040
AT1G42700
AT2G13720
AT5G17180
AT4G08545
AT1G32400
AT1G47885
AT4G12520
AT4G08730
AT1G28190
AT3G21730
AT2G20590
AT5G66815
AT3G25520
AT2G03180
AT2G22670
AT1G11080
AT2G45580
AT3G10974
AT5G58610
AT5G59060
AT4G33320
AT2G45405
AT3G03410
AT5G18937
AT4G23850
AT4G11655
AT1G77210
AT3G44010
AT2G25685
ATMG00860
AT1G47700
AT1G51010
AT5G55080
AT1G43667
AT3G42990
AT3G19184
AT5G65400
AT3G05741
AT4G01820
AT1G49140
AT3G50020
AT5G50070
AT5G60560
AT3G43170
AT1G70220
AT1G32120
AT2G30820
AT1G52470
AT5G25350
AT2G12405
AT4G22666
AT4G34870
AT4G30210
AT3G01331
AT3G48220
AT3G55610
AT1G12663
AT4G37680
AT4G08875
AT4G00300
AT3G62250
AT3G45252
AT5G03290
AT3G45555
AT2G19590
AT3G56610
AT5G11180
AT4G10880
AT5G25870
AT2G19365
AT5G21125
AT5G38750
AT2G16640
AT1G32975
AT1G69818
AT5G50590
AT5G50690
AT3G55790
AT2G10955
AT2G04031
AT4G25990
AT1G27250
AT1G73410
AT5G12043
AT4G17760
AT3G32896
AT5G40620
AT2G28990
AT5G08250
AT3G51920
AT3G29720
AT1G23600
AT3G15730
AT3G25850
AT2G01660
AT5G37247
AT2G17785
AT2G40490
AT4G08025
AT1G60986
AT4G28640
AT3G01516
AT3G31925
AT2G19320
AT2G25215
AT5G42410
AT5G06310
AT1G11750
AT3G49307
AT2G19230
AT1G05120
AT2G07681
AT5G16130
AT1G47680
AT5G62120
AT4G24950
AT3G57330
AT4G03090
AT2G07680
AT5G19440
AT1G35183
AT4G04580
AT5G59616
AT2G31215
AT2G41420
AT5G39470
AT4G09890
AT2G19150
AT1G66730
AT3G43400
AT5G18403
AT1G16070
AT5G51100
AT1G78520
AT5G43518
AT1G66045
AT3G02677
AT4G30920
AT2G47500
AT2G22145
AT2G33205
AT5G09720
AT3G01324
AT3G05150
AT2G07290
AT1G31730
AT1G43020
AT5G20430
AT1G35353
AT1G59460
AT1G20110
AT1G20020
AT4G25190
AT2G28030
AT4G22950
AT1G43040
AT4G16095
AT1G54950
AT2G29790
AT3G03405
AT4G34100
AT5G28520
AT3G51510
AT2G44870
AT5G39365
AT1G55207
AT4G15885
AT5G50670
AT5G44470
AT3G30845
AT5G44973
AT3G61111
AT2G24030
AT5G45875
AT5G38386
AT4G05095
AT5G39620
AT3G45790
AT4G22035
AT5G14345
AT1G48725
AT1G12805
AT5G62860
AT1G30360
AT2G07652
AT3G30247
AT3G56520
AT5G13825
AT4G16410
AT3G63088
AT3G45285
AT2G16015
AT5G60000
AT2G33390
AT4G12545
AT1G53945
AT5G63085
AT1G76310
AT1G31520
ATCG01130
AT2G03120
AT4G14276
AT3G55677
AT3G61660
AT1G63105
AT1G64584
AT2G31800
AT2G24070
AT1G43825
AT1G42680
AT1G10455
AT2G20619
AT4G22210
AT3G62870
AT1G12672
AT3G28960
AT4G11400
AT1G47786
AT1G57775
AT1G42710
AT5G60805
AT1G61095
AT1G42615
AT2G07638
AT5G35737
AT1G67590
AT2G21160
AT5G38160
AT2G44620
AT5G24860
AT1G26815
AT2G36450
AT1G43090
AT4G05523
AT1G57760
AT1G34030
AT1G43640
AT4G25370
AT5G48300
AT1G64500
AT1G71760
AT1G45221
AT5G55132
AT2G42410
AT4G24990
AT1G36100
AT3G27850
AT5G63090
AT1G53285
AT3G49270
AT5G46320
AT3G04010
AT4G11010
AT5G45150
AT3G53250
AT1G74990
AT3G05860
AT1G75880
AT2G24120
AT4G28570
AT4G11940
AT3G42050
AT3G48460
AT4G23510
AT4G37060
AT1G54270
AT2G13295
AT5G64260
AT4G17850
AT2G28960
AT1G23190
AT1G65300
AT3G59190
AT5G18600
AT1G61688
AT5G46750
AT1G68480
AT3G45990
AT3G44230
AT3G17400
AT1G36627
AT4G03728
AT2G34390
AT3G52230
AT5G63290
AT3G55252
AT3G04270
AT1G05740
AT4G02290
AT5G39370
AT4G10115
AT3G05300
AT5G11250
AT2G36640
AT5G01870
AT1G20700
AT1G13590
AT3G49045
AT5G46380
AT5G48200
AT1G35365
AT1G06750
AT2G31220
AT3G43910
AT1G62421
AT3G51020
AT5G19473
AT3G43570
AT3G05600
AT5G58290
AT4G19640
ATCG00820
AT2G05335
AT2G11405
AT2G42170
AT1G43666
AT3G33293
AT1G27240
AT1G34910
AT1G78140
AT5G15900
AT3G61490
AT1G17960
AT1G04050
AT2G47380
AT3G23860
AT1G64090
AT1G09640
AT2G07787
AT5G37470
AT5G20740
AT1G14490
AT2G20597
AT4G17680
AT5G48700
AT1G15830
AT4G27595
AT2G23440
AT3G14595
AT5G17110
AT3G46200
[truncated: 13,410 more rows]
